# Supplementary material for: Valorisation of Protein from Underutilised Harbour Crab (Liocarcinus depurator) as an Egg Yolk Replacer in Mayonnaise-like Sauce Production
Source: Foods. 2025 Nov 28;14(23):4084. doi: 10.3390/foods14234084 (PMC12692170; doi:10.3390/foods14234084)
Supplement: Supplementary file 1 [file foods-14-04084-s001.zip]

Archive with 1 entries (1 files):
- foods-3959174-supplementary.pdf
